# Supplementary material for: Investigation of Cryptococcus neoformans magnesium transporters reveals important role of vacuolar magnesium transporter in regulating fungal virulence factors
Source: Microbiologyopen. 2017 Dec 15;7(3):e00564. doi: 10.1002/mbo3.564 (PMC6011977; doi:10.1002/mbo3.564)
Supplement: Supplementary file 1 [file MBO3-7-e00564-s001.xlsx]

## Sheet: Sheet1
Oligo ID	Oligo Target	Oligo Seq
CDp01	CnACT1F	GCACCATACCTTCTACAATGAGC
CDp02	CnACT1R	CAGGAAGCTCGTAAGACTTTTCA
CDp23	M13F	GTAAAACGACGGCCAGTGAA
CDp24	M13R	CAGGAAACAGCTATGACCAT
CDp131	Integration Check	TACACTTGGGACGCTTATATTG
CDp280	MGT1 Promoter F	NNNNGGGCCCCTTACTCTCAGCCTTGGCAAG
CDp281	MGT1 Promoter R	NNNNCCCGGGTCCTTTTGAGGGTATAGAACC
CDp282	MGT1 Terminator F	NNNNGGATCCTTTGCTCTCATGTTTTCCCAC
CDp283	MGT1 Terminator R	NNNNTCTAGAACTTTGAGACAGCTATCCATACC
CDp284	MGT2 Promoter F	NNNNGGGCCCAGTTGGCATAAAAAAGTGCAGC
CDp285	MGT2 Promoter R	NNNNCCCGGGAATCCCGGTTTCTTTTGGAGA
CDp286	MGT2 Terminator F	NNNNGGATCCTTACTCAATTCTGCCGACACG
CDp287	MGT2 Terminator R	NNNNTCTAGACAAGACCCTCTTCTGTTCAGC
CDp288	MGT3 Promoter F	NNNNGGGCCCATACAAGCCCCAGGCATTGTA
CDp289	MGT3 Promoter R	NNNNCCCGGGGTTCAATAGTACTCAGTAGGATTCA
CDp290	MGT3 Terminator F	NNNNGGATCCATGGCGAGAATGTGGAAAATTGC
CDp291	MGT3 Terminator R	NNNNTCTAGATAAAGTTCATCTCGATCAACCCG
CDp398	Realtime MGT3 F	TACTCTCGCGAACCCTGATC
CDp399	Realtime MGT3 R	ATGCTTGGTCATGTTTGCGT
CDp400	Realtime MGT2 F	GACTGTTGCGTTTGATGGGT
CDp401	Realtime MGT2 R	TCAAGACGGTACCCAAAGCT
CDp402	Realtime MGT1 F	AGACCACATCGATCGGGAAA
CDp403	Realtime MGT1 R	GGAGACCGTACGCTGTGATA
CDp428	MGT1 check	ATCCTCCTTCGATTTGGCTT
CDp611	GAL Promoter F	NNNNACTAGTAGGCTGCATTTATAAGCGTTCC
CDp612	GAL Promoter R	TCTCAGGAGAGAATTGAGTGC
CDp613	MGT2 ORF1000 F	GCACTCAATTCTCTCCTGAGAATGCCTGACCGAACTCCCAC
CDp614	MGT2 ORF1000 R	NNNNCCGCGGGAGAAAGCTTTCTTTGCCTTCTG
CDp632	MGT2 check	GTTTTGATGCGAGGGACGCA
CDp732	CMT2 upstream F	NNNNAAGCTTTACGCCACCAAAGCACAATTACC
CDp733	CMT2 upstream R	NNNNGAATTCGCCGCCAGATCCATTACAAC
CDp738	CMT2 downstream F	NNNNTCTAGAGCTTGCACTTGTCCTCCAGG
CDp739	CMT2 downstream R	NNNNCCGCGGAGTCCGCAATCATGCCCAAG
CDp861	CMT2 check	GGCTTGTCCGCCAAGGAAGAC
CDp962	MGT3 check	CTCTCGAAAGCGGTACGTACG
CDp1045	GALP 500 F	CTAATCATAATCGAAAAATTCCCGTTCAAC
CDp1290	GFP F	NNNNTTAATTAAATGGTGAGCAAGGGCGAGGAGCT
CDp1291	GFP R	CTTGTACAGCTCGTCCATGCCG
CDp1292	MGT2 ORF F	CGGCATGGACGAGCTGTACAAGCCTGACCGAACTCCCACGTC
CDp1293	MGT2 ORF R	NNNNTTAATTAACTAGCGAACAACAAAGCATTTGTACTGGTGG
CDp1297	PXL-HYG CHECK	TTATTCCAACATTGCCGAGCGAC
CDp1699	MNR2 ORF F	NNNNTTAATTAAATGAGCACTGATAACTCACAAAAGG
CDp1700	MNR2 ORF R	NNNNTTAATTAATTAAAACCCGAATCTTCTCTTAGTATACATATATGC
CDp1954	ALR1 ORF F	NNNNTTAATTAAATGTCATCATCCTCAAGTTCATCAGAGTC
CDp1955	ALR1 ORF R	NNNNTTAATTAATCAGTCGTAGCGGCTATATCTACTAGG
CDp1958	LPE10 ORF F	NNNNTTAATTAAATGAGAGCATTCCCCCGAGTAC
CDp1959	LPE10 ORF R	NNNNTTAATTAACTATTTCTTCAACAGTTCGTGAACGGAATC
CDp2204	TEF Promoter F	NNNNTCTAGAGGTACCGAGCTCGGATCTCC
CDp2205	TEF Promoter R	TTTGAAGTTTTCTGTGGAGATCGTTAGCAT
CDp2206	MGT2 ORF F	CGATCTCCACAGAAAACTTCAAAATGCCTGACCGAACTCCCAC
CDp3338	realtimeCNAG_00183F	TGGCCGCTCGATTCATCACA
CDp3339	realtimeCNAG_00183R	GTGCCCTCAGATCCATCTCG
CDp3340	realtimeCNAG_05874F	TCCTCGACTATACCGACTGG
CDp3341	realtimeCNAG_05874R	CGCATCAGTCCAAGTCCCAA
CDp3344	realtimeCNAG_06375F	GGATCCATCCTCAATGGTGA
CDp3345	realtimeCNAG_06375R	GGAGCTTGTCGTCTTTTGGA
CDp3348	realtimeCNAG_05212F	TCAAGTGGCTAGACCCAACC
CDp3349	realtimeCNAG_05212R	GTCCAAACAGCACAGAAGCA
CDp3350	realtimeCNAG_05010F	GGGTTCGCTACATCTGGTTT
CDp3351	realtimeCNAG_05010R	GCATTGCATATGGCGATCCAT
