# Supplementary material for: Investigation of Cryptococcus neoformans magnesium transporters reveals important role of vacuolar magnesium transporter in regulating fungal virulence factors
Source: Microbiologyopen. 2017 Dec 15;7(3):e00564. doi: 10.1002/mbo3.564 (PMC6011977; doi:10.1002/mbo3.564)
Supplement: Supplementary file 2 [file MBO3-7-e00564-s002.xlsx]

## Sheet: Mgt2-v-H99.txt
Table S2. RNA-seq analysis of differentially expressed genes in the GAL7-MGT2 strain grown in YPD medium.
Gene ID	Fold Change (GAL7-MGT2/H99)	log2(Fold Change)	Regulation	pval	FDR	Description
CNAG_03502	0.0514485	-4.28073	Down	1.35e-116	9.31e-113	magnesium transporter
CNAG_05212	0.23579	-2.08443	Down	1.37e-08	4.75e-06	hypothetical protein
CNAG_07845	0.279175	-1.84076	Down	1.65e-05	0.00224419	hypothetical protein, variant 2
CNAG_06297	0.314249	-1.67002	Down	5.94e-10	3.14e-07	hypothetical protein
CNAG_05487	0.318411	-1.65104	Down	0.00011245	0.0114022	hypothetical protein
CNAG_00183	0.319105	-1.6479	Down	2.81e-10	1.62e-07	alternative cyclin Pcl12
CNAG_07788	0.325256	-1.62035	Down	0.000373383	0.0277943	hypothetical protein
CNAG_05251	0.333366	-1.58482	Down	3.37e-05	0.00415765	hypothetical protein
CNAG_01493	0.336381	-1.57183	Down	6.54e-25	2.26e-21	hypothetical protein
CNAG_05874	0.341292	-1.55092	Down	7.16e-09	2.61e-06	hypothetical protein
CNAG_05987	0.380665	-1.39341	Down	0.00536595	0.18377	hypothetical protein
CNAG_00539	0.38234	-1.38707	Down	2.98e-19	6.87e-16	membrane transporter
CNAG_06298	0.389613	-1.35989	Down	8.65e-13	7.48e-10	hypothetical protein
CNAG_05986	0.392637	-1.34873	Down	0.00384182	0.155425	hypothetical protein
CNAG_04027	0.395527	-1.33815	Down	1.66e-07	4.26e-05	hypothetical protein
CNAG_07819	0.398357	-1.32786	Down	3.91e-09	1.59e-06	hypothetical protein
CNAG_05873	0.399929	-1.32218	Down	3.19e-08	1e-05	hypothetical protein
CNAG_00679	0.401552	-1.31634	Down	1.92e-06	0.000359453	hypothetical protein
CNAG_06388	0.40453	-1.30568	Down	2.17e-16	3.75e-13	hypothetical protein
CNAG_07972	0.405424	-1.3025	Down	1.79e-05	0.00237868	hypothetical protein
CNAG_00454	0.433804	-1.20488	Down	2.85e-08	9.37e-06	hypothetical protein
CNAG_02489	0.436269	-1.19671	Down	7.61e-05	0.00835343	alcohol dehydrogenase, propanol-preferring
CNAG_06897	0.436318	-1.19655	Down	1.05e-12	8.04e-10	hypothetical protein
CNAG_02986	0.448913	-1.15549	Down	5.67e-09	2.18e-06	ADP-ribose pyrophosphatase
CNAG_00549	0.452165	-1.14508	Down	5.57e-05	0.00642212	hypothetical protein, variant
CNAG_02561	0.452716	-1.14332	Down	0.00633902	0.199333	spermine transporter
CNAG_02864	0.456345	-1.1318	Down	0.00424945	0.161526	hypothetical protein
CNAG_06541	0.457149	-1.12926	Down	1.89e-07	4.67e-05	hypothetical protein, variant
CNAG_01653	0.460593	-1.11843	Down	0.00135838	0.0769869	cytokine inducing-glycoprotein
CNAG_04816	0.47715	-1.06749	Down	6.35e-10	3.14e-07	hypothetical protein
CNAG_06672	0.483572	-1.0482	Down	0.000332487	0.0263938	formate dehydrogenase
CNAG_01750	0.484848	-1.0444	Down	2.78e-09	1.2e-06	hsp72-like protein
CNAG_01621	0.486253	-1.04022	Down	2.55e-11	1.6e-08	hypothetical protein
CNAG_00453	0.493129	-1.01996	Down	8.05e-14	1.11e-10	mitochondrial protein
CNAG_01803	0.493781	-1.01806	Down	2.98e-05	0.00374572	hypothetical protein
CNAG_02542	0.495001	-1.0145	Down	5.57e-07	0.000120452	fructosamine kinase
CNAG_00315	0.498245	-1.00507	Down	3.14e-13	3.62e-10	HHE domain-containing protein
CNAG_04210	0.503127	-0.991004	Down	9.68e-05	0.0102988	MFS transporter, SP family, general alphaglucoside:H symporter
CNAG_04139	0.506491	-0.981391	Down	3.97e-05	0.00473229	hypothetical protein
CNAG_04659	0.508483	-0.975728	Down	5.81e-08	1.75e-05	pyruvate decarboxylase
CNAG_04794	0.516138	-0.954171	Down	2.3e-06	0.000418517	spermine transporter
CNAG_07347	0.519254	-0.945487	Down	3.16e-06	0.000520536	heat shock protein
CNAG_03492	0.521783	-0.938478	Down	0.00616997	0.199333	hypothetical protein
CNAG_01370	0.526699	-0.924948	Down	0.000111523	0.0114022	hypothetical protein
CNAG_03772	0.528351	-0.92043	Down	0.000692613	0.0465194	glucose transporter
CNAG_03874	0.548657	-0.866023	Down	3.95e-07	9.1e-05	oxidoreductase
CNAG_06551	0.559748	-0.83715	Down	5.47e-06	0.000805013	carnitine O-acetyltransferase
CNAG_03566	0.562068	-0.831184	Down	0.0013228	0.0762592	hypothetical protein
CNAG_00162	0.566194	-0.820631	Down	1.67e-09	7.72e-07	alternative oxidase, mitochondrial
CNAG_00559	0.569368	-0.812568	Down	1.59e-07	4.23e-05	hypothetical protein
CNAG_02684	0.574802	-0.798862	Down	0.00126625	0.0749479	hypothetical protein
CNAG_01014	0.575435	-0.797276	Down	1.12e-06	0.000228482	hypothetical protein
CNAG_06291	0.577644	-0.791747	Down	0.00140635	0.0771445	deacetylase
CNAG_01044	0.578292	-0.79013	Down	4.18e-07	9.33e-05	dihydroceramidase
CNAG_04202	0.579438	-0.787275	Down	7.09e-08	2.04e-05	cytosolic Fe-S cluster assembly factor NAR1
CNAG_01065	0.581664	-0.781741	Down	3.09e-06	0.000520536	hypothetical protein, variant
CNAG_05119	0.591418	-0.75775	Down	0.000596169	0.0416595	GabA permease
CNAG_00605	0.592369	-0.755433	Down	0.000142709	0.0137119	cytoplasmic protein
CNAG_04587	0.598751	-0.739972	Down	0.000955207	0.060625	hypothetical protein, variant
CNAG_05387	0.59888	-0.73966	Down	1.05e-07	2.9e-05	galactose transporter
CNAG_01936	0.602304	-0.731437	Down	0.00153834	0.0799491	sugar transporter
CNAG_02528	0.60291	-0.729986	Down	2.54e-06	0.000439004	hypothetical protein
CNAG_02877	0.610745	-0.711358	Down	6.39e-06	0.000902296	hypothetical protein
CNAG_03140	0.617157	-0.696292	Down	0.00321302	0.13806	sugar transporter
CNAG_01574	0.62115	-0.686986	Down	6.76e-07	0.000141724	hypothetical protein
CNAG_04024	0.6247	-0.678764	Down	0.00595786	0.194417	sugar transporter
CNAG_04658	0.628325	-0.670418	Down	5.37e-06	0.000805013	hypothetical protein
CNAG_07594	0.632196	-0.661556	Down	5.81e-06	0.000837932	hypothetical protein
CNAG_04186	0.636289	-0.652246	Down	0.00504141	0.175259	hypothetical protein
CNAG_03161	0.637389	-0.649754	Down	0.00147483	0.0779835	hypothetical protein
CNAG_06924	0.63958	-0.644802	Down	4.76e-06	0.000748868	beta-fructofuranosidase
CNAG_03333	0.64131	-0.640905	Down	2.48e-06	0.000439004	cytoplasmic protein
CNAG_02460	0.642549	-0.638122	Down	2.68e-05	0.00343932	coproporphyrinogen III oxidase
CNAG_02539	0.646055	-0.630272	Down	7.93e-06	0.00109738	AAT family amino acid transporter
CNAG_03828	0.646435	-0.629422	Down	0.000518466	0.0369768	aromatic amino acid aminotransferase I
CNAG_04253	0.648007	-0.625919	Down	0.000269593	0.0226402	transmembrane protein
CNAG_02263	0.649003	-0.623702	Down	0.000145114	0.013752	hypothetical protein
CNAG_04108	0.652281	-0.616435	Down	0.000528326	0.0372955	pyruvate dehydrogenase kinase
CNAG_06448	0.653567	-0.613594	Down	0.000773308	0.05095	cystathionine gamma-lyase
CNAG_04314	0.65799	-0.603863	Down	0.00388076	0.155979	NAD kinase
CNAG_06835	0.660307	-0.598791	Down	0.00117285	0.0724442	glucosidase
CNAG_01721	0.661841	-0.595443	Down	0.000682032	0.0462578	porphobilinogen deaminase
CNAG_04417	0.663871	-0.591025	Down	0.000274902	0.0226402	alpha-ketoglutarate-dependent 2,4-dichlorophenoxyacetate dioxygenase
CNAG_00057	0.665259	-0.588012	Down	0.00348474	0.146997	fructose-1,6-bisphosphatase I
CNAG_01171	1.54112	0.623983	UP	0.00171384	0.0858411	hypothetical protein
CNAG_06915	1.54923	0.631556	UP	0.00632664	0.199333	hypothetical protein
CNAG_00376	1.55039	0.632633	UP	0.000338498	0.0263938	hypothetical protein
CNAG_05436	1.55589	0.637742	UP	0.000637552	0.0436692	hypothetical protein
CNAG_04916	1.56276	0.644096	UP	0.00144314	0.0779835	hypothetical protein
CNAG_05911	1.57548	0.655788	UP	0.00628624	0.199333	hypothetical protein
CNAG_06413	1.57983	0.659771	UP	0.000262478	0.0226402	hypothetical protein
CNAG_06703	1.58742	0.666682	UP	5.27e-05	0.00617987	hypothetical protein
CNAG_00529	1.59456	0.673156	UP	0.00242737	0.11195	sulfite transporter
CNAG_04007	1.60515	0.682707	UP	0.00324816	0.138708	septin ring protein
CNAG_01858	1.61609	0.692507	UP	0.000618651	0.0427983	hypothetical protein
CNAG_07980	1.64981	0.722297	UP	0.000241749	0.0216985	hypothetical protein
CNAG_03387	1.66794	0.738066	UP	2.16e-05	0.00281542	hypothetical protein
CNAG_04053	1.6715	0.741142	UP	5.1e-06	0.000784369	hypothetical protein
CNAG_07406	1.74265	0.801287	UP	1.22e-06	0.000241494	pheromone alpha
CNAG_01349	1.76438	0.819159	UP	0.00474363	0.172006	hypothetical protein
CNAG_07528	1.76471	0.819433	UP	0.0020321	0.0962883	hypothetical protein
CNAG_02744	1.84124	0.880676	UP	2.81e-07	6.71e-05	hypothetical protein
CNAG_00814	1.85148	0.888676	UP	0.000113725	0.0114022	hypothetical protein
CNAG_05651	1.85431	0.890884	UP	0.000239988	0.0216985	hypothetical protein
CNAG_00664	1.87782	0.909061	UP	0.000268976	0.0226402	hypothetical protein
CNAG_06504	1.90193	0.927463	UP	0.00283612	0.126582	hypothetical protein
CNAG_06807	1.91992	0.941049	UP	3.84e-06	0.00061832	hypothetical protein
CNAG_07837	1.954	0.966432	UP	0.000350871	0.0266739	hypothetical protein, variant
CNAG_02392	1.96966	0.97795	UP	0.00112361	0.070028	hypothetical protein
CNAG_02517	1.98647	0.99021	UP	1.53e-06	0.000293081	hypothetical protein
CNAG_05185	2.2234	1.15277	UP	0.000347388	0.0266739	hypothetical protein, variant
CNAG_07736	2.2448	1.16659	UP	6.36e-05	0.00709136	glucan endo-1,3-alpha-glucosidase agn1
CNAG_05258	2.25358	1.17222	UP	0.00629771	0.199333	glucose-methanol-choline oxidoreductase
CNAG_06823	2.38672	1.25503	UP	0.00492968	0.172477	hypothetical protein
CNAG_05087	2.4852	1.31336	UP	0.00525535	0.180878	hypothetical protein
CNAG_06976	3.06343	1.61515	UP	0.00256527	0.117527	ferric-chelate reductase
CNAG_06375	4.41903	2.14373	UP	3.76e-12	2.6e-09	hypothetical protein
CNAG_05010	6.97952	2.80313	UP	4.04e-13	3.99e-10	hypothetical protein
