# Supplementary material for: Investigation of Cryptococcus neoformans magnesium transporters reveals important role of vacuolar magnesium transporter in regulating fungal virulence factors
Source: Microbiologyopen. 2017 Dec 15;7(3):e00564. doi: 10.1002/mbo3.564 (PMC6011977; doi:10.1002/mbo3.564)
Supplement: Supplementary file 3 [file MBO3-7-e00564-s003.xlsx]

## Sheet: Mgt2Mg-v-H99.txt
Table S2. RNA-seq analysis of differentially expressed genes in the GAL7-MGT2 strain grown in YPD medium supplemented with 50 mM Mg.
Gene ID	Fold Change (GAL7-MGT2+Mg/H99)	log2(Fold Change)	Regulation	pval	FDR	Description
CNAG_03502	0.0921232	-3.44029	Down	8.83e-59	6.11e-55	magnesium transporter
CNAG_02489	0.19329	-2.37116	Down	8.86e-10	1.23e-06	alcohol dehydrogenase, propanol-preferring
CNAG_03772	0.205796	-2.28071	Down	1.42e-15	4.93e-12	glucose transporter
CNAG_07788	0.253787	-1.97831	Down	3.77e-05	0.0217304	hypothetical protein
CNAG_05212	0.304148	-1.71716	Down	1.25e-05	0.009604	hypothetical protein
CNAG_07819	0.32193	-1.63518	Down	6.08e-09	7.01e-06	hypothetical protein
CNAG_05487	0.327512	-1.61038	Down	0.000218853	0.0841734	hypothetical protein
CNAG_07041	0.357869	-1.4825	Down	0.000683089	0.181886	hypothetical protein
CNAG_07845	0.377209	-1.40656	Down	0.000305863	0.100833	hypothetical protein, variant 2
CNAG_05874	0.435126	-1.20049	Down	2.27e-05	0.0142639	hypothetical protein
CNAG_00679	0.441275	-1.18025	Down	0.000257986	0.0912768	hypothetical protein
CNAG_04891	0.460834	-1.11768	Down	1.49e-05	0.0103478	hypothetical protein
CNAG_00183	0.469168	-1.09182	Down	0.000112371	0.0486215	alternative cyclin Pcl12
CNAG_05662	0.471988	-1.08318	Down	1.81e-06	0.00156209	sugar transporter
CNAG_01370	0.49533	-1.01354	Down	5.52e-05	0.0272735	hypothetical protein
CNAG_06551	0.54098	-0.886352	Down	8.74e-05	0.0403516	carnitine O-acetyltransferase
CNAG_01065	0.605439	-0.723947	Down	0.000606645	0.167992	hypothetical protein, variant
CNAG_06051	0.632663	-0.660492	Down	0.000457462	0.131959	galactokinase
CNAG_03223	0.632878	-0.660002	Down	0.000263691	0.0912768	hypothetical protein
CNAG_00162	0.641462	-0.640564	Down	0.000378098	0.113808	alternative oxidase, mitochondrial
CNAG_04342	1.71249	0.776099	UP	0.000360359	0.113398	hypothetical protein
CNAG_03519	1.80251	0.85001	UP	0.000218422	0.0841734	cytoplasmic protein
CNAG_00664	2.23469	1.16008	UP	4.78e-05	0.0254759	hypothetical protein
CNAG_02392	2.51584	1.33104	UP	0.00072717	0.186452	hypothetical protein
CNAG_01702	3.0827	1.6242	UP	1.03e-12	2.38e-09	integral membrane protein
CNAG_06375	4.76414	2.25222	UP	1.31e-10	2.26e-07	hypothetical protein
CNAG_05010	9.35195	3.22527	UP	2.83e-08	2.8e-05	hypothetical protein
